# Supplementary material for: Split-root systems: detailed methodology, alternative applications, and implications at leaf proteome level
Source: Plant Methods. 2021 Jan 9;17:7. doi: 10.1186/s13007-020-00706-1 (PMC7797125; doi:10.1186/s13007-020-00706-1)
Supplement: Supplementary file 1 — Additional file 1: Tables S1–S4. Spreadsheet showing the Log10 fold changes of the proteins related to different biological processes. Table S5. The list of primers used for RT-qPCR. [file 13007_2020_706_MOESM1_ESM.xlsx]

## Sheet: Table S1
Table S1. Up and down regulation of proteins realted to stress response in PDR and TDR Arabidopsis plants, expressed as a Log10 fold change with respect to uncut plants. Green and blue colours highlight proteins with increased and decrease abundance, respectively. T-test shows statistical significance between each treatment and the corresponding uncut plants at each time point (for proteins with …
Accession	Gene name	UniProt	Recommended protein name	ENZYME	Length (aa)	mutant phenotype [Lloyd, Johnny, and David Meinke. "A comprehensive dataset of genes with a loss-of-function mutant phenotype in Arabidopsis." Plant physiology 158.3 (2012): 1115-1129.]	PDR 4h	TDR 4h	PDR 5d	TDR 5d	PDR 10d	TDR 10d	T-test
AT1G03475.1	CPX1	Q9LR75	Coproporphyrinogen-III oxidase 1, chloroplastic (AtCPO-I) (Coprogen oxidase) (Coproporphyrinogenase) (EC 1.3.3.3) (Protein LESION INITIATION 2)	1.3.3.3	386		2.16137	1.30103	0	0	0	0	0.0199863	2.1502e-05
AT2G04030.1	HSP90-5	Q9SIF2	Heat shock protein 90-5, chloroplastic (AtHSP90.5) (AtHsp90-5) (Heat shock protein 88-1) (Hsp88-1) (Hsp90C) (Protein EMBRYO DEFECTIVE 1956) (Protein chlorate-resistance 88)		780	Embryo defective; Transition	0.69897	0.50515	0	0.31158	1.60206	1.47712	0.0175528	0.0242998		0.046614	0.0372988	0.0362115
AT2G28900.1	OEP161	Q9ZV24	Outer envelope pore protein 16-1, chloroplastic (Chloroplastic outer envelope pore protein of 16 kDa 1) (AtOEP16-1) (OEP16-1) (Outer plastid envelope protein 16-L) (AtOEP16-L) (Leave outer plastid envelope protein 16) (Protochlorophyllide-dependent translocon protein 16) (Ptc16)		148	Seedling lethal unless grown under continuous light	2.39794	0	0	0.79588	0	0	0.0233782			0.0393378
AT3G01280.1	VDAC1	Q9SRH5	Mitochondrial outer membrane protein porin 1 (Voltage-dependent anion-selective channel protein 1) (AtVDAC1) (VDAC-1)		276		2.43933	0	0	0	0	0.669007	0.0014701					0.078799
AT3G14210.1	ESM1	Q9LJG3	GDSL esterase/lipase ESM1 (EC 3.1.1.-) (Extracellular lipase ESM1) (Protein EPITHIOSPECIFIER MODIFIER 1) (AtESM1)	3.1.1.-	392	Low nitrile levels; Heterozygotes: Intermediate phenotype	1.95424	0	0	-0.545415	0	0	0.000286364			0.00250061
AT3G24503.1	ALDH2C4	Q56YU0	Aldehyde dehydrogenase family 2 member C4 (EC 1.2.1.3) (ALDH1a) (Protein REDUCED EPIDERMAL FLUORESCENCE 1)	1.2.1.3	501		0	0.327359	0	-1.95424	0	0.39794		0.0262262		4.63054e-05		0.0235445
AT4G22670.1		Q93YR3	FAM10 family protein At4g22670		441		1.92942	0	-1.77815	0	0	0	0.0206706		0.0331851
AT4G33680.1	DAP	Q93ZN9	LL-diaminopimelate aminotransferase, chloroplastic (AtDAP-AT) (DAP-AT) (DAP-aminotransferase) (LL-DAP-aminotransferase) (EC 2.6.1.83) (Protein ABERRANT GROWTH AND DEATH 2)	2.6.1.83	461	Embryo defective; Preglobular	0	0	0	0	0.31	0.454845					0.00867463	0.00123986
AT4G37000.1	RCCR	Q8LDU4	Red chlorophyll catabolite reductase, chloroplastic (AtRCCR) (RCC reductase) (EC 1.3.7.12) (Accelerated cell death protein 2)	1.3.7.12	319	Necrotic lesions	1.60206	0	0	0	0	0	0.000286364
AT4G37980.1	CAD7	Q02971	Cinnamyl alcohol dehydrogenase 7 (AtCAD7) (EC 1.1.1.195) (Cinnamyl alcohol dehydrogenase-like protein B)	1.1.1.195	357		0	0	-0.69897	-0.733732	0	0			0.00889044	2.22694e-05
AT1G50480.1	THFS	Q9SPK5	Formate--tetrahydrofolate ligase (EC 6.3.4.3) (10-formyletrahydrofolate synthetase) (FHS) (FTHFS) (Formyltetrahydrofolate synthetase)	6.3.4.3	634		0	0	-0.375664	-0.500602	0	0.352183			0.0628295	0.035688		0.86568
AT2G37660.1		O80934	NAD(P)-binding Rossmoann-fold superfamily protein		325		-0.579264	-0.423376	0	0	0	0	1.05528e-05	1.01162e-06
AT3G46970.1	PHS2	Q9SD76	Alpha-glucan phosphorylase 2, cytosolic (AtPHS2) (EC 2.4.1.1) (Alpha-glucan phosphorylase, H isozyme) (Starch phosphorylase H)	2.4.1.1	841	Slightly larger rosette; Elevated maltose levels at night	0.460088	0	0	-0.403449	0	0.361728	0.00910753			0.00435155		0.0207555
AT5G09650.1	PPA6	Q9LXC9	Soluble inorganic pyrophosphatase 6, chloroplastic (EC 3.6.1.1) (Inorganic pyrophosphatase 6) (Pyrophosphate phospho-hydrolase 6) (PPase 6)	3.6.1.1	300		-0.408478	0	0	-0.398799	0	0	0.000135841			1.32363e-05
AT5G42100.1		Q9FHX5	Glucan endo-1,3-beta-glucosidase 10 (EC 3.2.1.39) ((1->3)-beta-glucan endohydrolase 10) ((1->3)-beta-glucanase 10) (Beta-1,3-endoglucanase 10) (Beta-1,3-glucanase 10) (Putative plasmodesmal associated protein) (AtBG_ppap)	3.2.1.39	425		0	0	0	-2	0	0				0.0156534

## Sheet: Table S2
Table S2. Up and down regulation of proteins realted to photosynthesis and C metabolism in PDR and TDR Arabidopsis plants, expressed as a Log10 fold change with respect to uncut plants. Green and blue colours highlight proteins with increased and decrease abundance, respectively. T-test shows statistical significance between each treatment and the corresponding uncut plants at each time point (fo…
Accession	Gene name	UniProt	Recommended protein name	ENZYME	Length (aa)	mutant phenotype [Lloyd, Johnny, and David Meinke. "A comprehensive dataset of genes with a loss-of-function mutant phenotype in Arabidopsis." Plant physiology 158.3 (2012): 1115-1129.]	PDR 4h	TDR 4h	PDR 5d	TDR 5d	PDR 10d	TDR 10d	T-test
AT1G01090.1	PDH-E1 ALPHA	O24457	Pyruvate dehydrogenase E1 component subunit alpha-3, chloroplastic (EC 1.2.4.1)	1.2.4.1	428		0	0	0	0	0.393344	0.553755					0.041282	0.0462251
AT1G06950.1	TIC110	Q8LPR9	Protein TIC110, chloroplastic (Translocon at the inner envelope membrane of chloroplasts 110) (AtTIC110)		1016	Embryo defective; Globular; Heterozygotes: Pale green; Chlorotic	0	0	0	0	0	0.402829						0.00380703
AT1G10760.2	GWD1	Q9SAC6	Alpha-glucan water dikinase 1, chloroplastic (EC 2.7.9.4) (Protein starch excess 1) (Protein starch-related R1)	2.7.9.4	1399	Elevated starch in leaves after prolonged darkness	0	0	0	-0.69897	0	0				0.00228346
AT1G15980.1	PNSB1	Q9S9N6	Photosynthetic NDH subunit of subcomplex B 1, chloroplastic (Protein PnsB1) (NAD(P)H DEHYDROGENASE SUBUNIT 48) (NDH-DEPENDENT CYCLIC ELECTRON FLOW 1)		461	Decreased post-illumination chlorophyll fluorescence; No other phenotypes mentioned	0	0	0	0	0	2.02119						0.00290293
AT1G16720.2	F17F16.7	Q8W4D6	High chlorophyll fluorescence phenotype 173 (Putative uncharacterized protein At1g16720) (Putative uncharacterized protein At1g16720; F17F16.7)		598	Seedling lethal without exogenous sucrose; With exogenous sucrose: Absence of flowers	0	-1.74036	0	0	0	0		0.0449158
AT1G23740.1	AOR	Q9ZUC1	NADPH-dependent alkenal/one oxidoreductase, chloroplastic (AtAOR) (EC 1.3.1.-)	1.3.1.-	386		0	0	-0.391207	-0.535113	0	0			0.0693123	0.0236606
AT1G30380.1	PSAK	Q9SUI5	Photosystem I reaction center subunit psaK, chloroplastic (PSI-K) (Photosystem I subunit X)		130		0	-2.77085	0	0	0	0		0.0460654
AT1G73060.1	LPA3	Q8H0W0	Protein LOW PSII ACCUMULATION 3, chloroplastic		358	Slow growth; Pale green	0	0	0	0	0.643453	0.892095					0.00776534	0.0369062
AT2G05620.1	PGR5	Q9SL05	Protein PROTON GRADIENT REGULATION 5, chloroplastic		133		0	0	-0.363178	-2.17609	0	0			0.0014851	0.000721456
AT2G21870.1		Q9SJ12	Probable ATP synthase 24 kDa subunit, mitochondrial		240	Complete male gametophyte defective; Female gametophyte defective	0	-0.39794	0	0	0	0		0.0472796
AT3G01440.1	PNSL3	Q9SGH4	Photosynthetic NDH subunit of lumenal location 3, chloroplastic (PsbQ-like protein 2)		220	Decreased post-illumination chlorophyll fluorescence	0	0	-2.16137	-2.16137	0.425969	0			0.0274576	0.0109508	0.0371351
AT3G04550.1	RAF1.2	Q9SR19	Rubisco accumulation factor 1.2, chloroplastic		449		0	0	0	0	2.07918	2					0.0313588	0.0336362
AT3G14990.1	DJ1A	Q9FPF0	Protein DJ-1 homolog A (AtDJ1A)		392		0	0	0	0	0	0.653213						0.0185331
AT3G15360.1		Q9SEU6	Thioredoxin M4, chloroplastic (AtTrxm4)		193		0	0	0	-0.553368	0	0				0.00183567
AT3G47470.1	LHCA4	P27521	Chlorophyll a-b binding protein 4, chloroplastic (LHCI type III CAB-4)		251		0	-0.333654	0	-0.433283	0	0		1.54285e-08		0.0021283
AT3G54890.1	LHCA1	Q01667	Chlorophyll a-b binding protein 6, chloroplastic (LHCI-730) (LHCII type III CAB-6) (Light-harvesting complex protein Lhca1)		241		0	0	0	-0.372093	0.463111	0				0.0187865	0.0272983
AT3G55330.1	PPL1	P82538	PsbP-like protein 1, chloroplastic (OEC23-like protein 4) (PsbP-related thylakoid lumenal protein 2)		230		0	0	0	0	0.367977	0.653213					0.0440421	0.0433143
AT3G56940.1	CRD1	Q9M591	Magnesium-protoporphyrin IX monomethyl ester [oxidative] cyclase, chloroplastic (Mg-protoporphyrin IX monomethyl ester oxidative cyclase) (EC 1.14.13.81) (Copper response defect 1 protein) (Dicarboxylate diiron protein) (AtZIP) (MPE-cyclase)	1.14.13.81	409	Dwarf; Pale green; Chlorotic	-0.407485	0	0	0	0	0	0.00984439
AT4G01690.1	PPOX1	P55826	Protoporphyrinogen oxidase 1, chloroplastic (PPO1) (EC 1.3.3.4)	1.3.3.4	537		1.90309	0	0	0	0	0	0.00226184
AT4G12800.2	PSAL	Q9SUI4	Photosystem I reaction center subunit XI, chloroplastic (PSI-L) (PSI subunit V)		219		0	0	0	-0.535854	0	0				0.00270174
AT4G24620.1	PGI1	Q8H103	Glucose-6-phosphate isomerase 1, chloroplastic (GPI 1) (EC 5.3.1.9) (Phosphoglucose isomerase 1) (PGI 1) (Phosphohexose isomerase) (PHI)	5.3.1.9	613	Low starch levels in leaves; Late flowering under short days	0	0	-0.681241	-2.07918	0	0.477121			0.0426749	0.0446396		0.0404706
AT4G30310.2		Q9SW33	Thylakoid lumenal 17.9 kDa protein, chloroplastic		225		0	0	0	-2.02119	0	0				0.000331964
AT5G17170.1	ENH1	Q9FFJ2	Putative uncharacterized protein (Rubredoxin family protein)		271		0	0	0	-0.60206	0	0				0.0477008
AT5G35170.1		Q8VYL1	Adenylate kinase 5, chloroplastic (EC 2.7.4.3) (ATP-AMP transphosphorylase 5) (ATP:AMP phosphotransferase) (Adenylate monophosphate kinase 5) (AMK5)	2.7.4.3	588		0	0	-0.544068	-2.02119	0	-0.367977			0.0492896	0.00849182		0.259816
AT5G38660.1		Q2HIR7	At5g38660		286	Abnormal photosynthesis acclimation response	1.87506	0	0	-0.425969	0	0	0.011898			0.154846
AT5G41670.4		Q9FFR3	6-phosphogluconate dehydrogenase, decarboxylating 2, chloroplastic (EC 1.1.1.44)	1.1.1.44	487		0	0	-0.636822	-2.11394	0	0			0.047743	0.0331639
AT5G51970.2	SDH	Q9FJ95	Sorbitol dehydrogenase (EC 1.1.1.14) (L-iditol 2-dehydrogenase)	1.1.1.14	364		0	-0.875061	0	0	0	0		0.00102334
AT5G64040.1	PSAN	P49107	Photosystem I reaction center subunit N, chloroplastic (PSI-N)		171		0.415669	-0.50515	0	0	0	0	0.0384671	0.0294855
ATCG00020.1	psbA	P83755	Photosystem II protein D1 (PSII D1 protein) (EC 1.10.3.9) (Photosystem II Q(B) protein)	1.10.3.9	353		0	0	-0.364191	-0.432154	0	0			7.35265e-06	1.70226e-07
ATCG00130.1	atpF	P56759	ATP synthase subunit b, chloroplastic (ATP synthase F(0) sector subunit b) (ATPase subunit I)		184		0	-0.436503	0	0	0	0		0.0128641
ATCG00350.1	psaA	P56766	Photosystem I P700 chlorophyll a apoprotein A1 (EC 1.97.1.12) (PSI-A) (PsaA)	1.97.1.12	750		0	0	0	-0.867573	0	0				0.000181028
ATCG00470.1	atpE	P09468	ATP synthase epsilon chain, chloroplastic (ATP synthase F1 sector epsilon subunit) (F-ATPase epsilon subunit)		132		-0.470002	-0.651422	0	0	0	0	0.00384938	0.000661692
ATCG00710.1	psbH	P56780	Photosystem II reaction center protein H (PSII-H) (Photosystem II 10 kDa phosphoprotein)		73		0	0	-1.1383	-0.802511	0.358173	0.364082			0.0362425	0.0405041	0.0340579	0.0329086
AT2G20420.1		O82662	Succinate--CoA ligase [ADP-forming] subunit beta, mitochondrial (EC 6.2.1.5) (Succinyl-CoA synthetase beta chain) (SCS-beta)	6.2.1.5	421		0	0	0	0	0.425969	0.801632					0.0358263	0.043427
AT2G38230.1	PDX11	O80448	Pyridoxal 5'-phosphate synthase subunit PDX1.1 (AtPDX1.1) (AtPDX1;2) (PLP synthase subunit PDX1.1) (EC 4.3.3.6) (HEVER-like protein)	4.3.3.6	309	Short roots	0	0	0	0	0.340539	0.483961					0.193184	0.00957326
AT3G52300.1	ATPQ	Q2V3P9	ATP synthase D chain		122		0	0	0	-0.439333	0	0				0.0704033
AT5G08280.1	HEMC	Q43316	Porphobilinogen deaminase, chloroplastic (PBG) (EC 2.5.1.61) (Hydroxymethylbilane synthase) (HMBS) (Pre-uroporphyrinogen synthase) (Protein RUGOSA1)	2.5.1.61	382		0.754151	0.422452	0	0	0	0	0.0005898	0.0239836

## Sheet: Table S3
Table S3. Up and down regulation of proteins realted to amino acid and lipid metabolism and TCA cycle in PDR and TDR Arabidopsis plants, expressed as a Log10 fold change with respect to uncut plants. Green and blue colours highlight proteins with increased and decrease abundance, respectively. T-test shows statistical significance between each treatment and the corresponding uncut plants at each …
Accession	Gene name	UniProt	Recommended protein name	ENZYME	Length (aa)	mutant phenotype [Lloyd, Johnny, and David Meinke. "A comprehensive dataset of genes with a loss-of-function mutant phenotype in Arabidopsis." Plant physiology 158.3 (2012): 1115-1129.]	PDR 4h	TDR 4h	PDR 5d	TDR 5d	PDR 10d	TDR 10d	T-test
AT1G31180.2	IMDH1	Q9SA14	3-isopropylmalate dehydrogenase 1, chloroplastic (3-IPM-DH 1) (IMDH 1) (EC 1.1.1.85) (Beta-IPM dehydrogenase 1)	1.1.1.85	404	Elevated free leucine levels; Abnormal glucosinolate composition	0	-2.04139	0	-0.335792	0	0		0.000431891		0.0233966
AT1G45201.3	TLL1	Q8L7S1	Triacylglycerol lipase-like 1		479		0	0	0	0	0.60206	0.522879					0.0487737	0.0473155
AT1G54630.1	ACP3	P25702	Acyl carrier protein 3, chloroplastic (ACP-3)		136		0	0	0.335792	-1.47712	0	0			0.0840794	0.0122661
AT1G58080.1	HISN1A	Q9S762	ATP phosphoribosyltransferase 1, chloroplastic (ATP-PRTase 1) (AtATP-PRT1) (EC 2.4.2.17)	2.4.2.17	411		2.13033	0	-1.60206	0.39794	-1.47712	0	0.00381485		0.0342767	0.046855	0.0482391
AT1G66970.2	GDPDL1	Q7Y208	Glycerophosphodiester phosphodiesterase GDPDL1 (EC 3.1.4.46) (Glycerophosphodiester phosphodiesterase-like 1) (ATGDPDL1) (Glycerophosphodiesterase-like 3) (Protein SHV3-LIKE 2)	3.1.4.46	763		0	0	0	0	1.95424	1.8451					0.0486694	0.0479432
AT1G70310.1	SPDSYN2	O48661	Spermidine synthase 2 (SPDSY 2) (EC 2.5.1.16) (Putrescine aminopropyltransferase 2)	2.5.1.16	340		0	0	0	-1.65321	0	0				0.00238104
AT2G23600.2	MES2	O80476	Methylesterase 2 (AtMES2) (EC 3.1.1.-) (Protein METHYLESTERASE 8) (AtME8)	3.1.1.-	263		0	0	0	-1.60206	0	0				0.0286679
AT2G30970.1	ASP1	P46643	Aspartate aminotransferase, mitochondrial (EC 2.6.1.1) (Transaminase A)	2.6.1.1	430		0.60206	0.425969	0	0	0	0.407485	0.0312705	0.0145984				0.0712278
AT2G42600.2	PPC2	Q5GM68	Phosphoenolpyruvate carboxylase 2 (AtPPC2) (PEPC 2) (PEPCase 2) (EC 4.1.1.31)	4.1.1.31	963		1.77815	0	0	0	2	2.23045	0.0483618				0.0130536	0.0450615
AT3G22960.1	PKP1	Q9LIK0	Plastidial pyruvate kinase 1, chloroplastic (PK1) (PKp1) (EC 2.7.1.40) (Pyruvate kinase II) (Pyruvate kinase isozyme A) (PKP-ALPHA)	2.7.1.40	596		0	0	0	0	0.373581	0.592076					0.0423559	0.00747398
AT3G59760.1	OASC	F4J9F7	Cysteine synthase (EC 2.5.1.47)	2.5.1.47	432		-0.716003	-0.937852	0	0	0	0	0.0437402	0.0484491
AT4G14880.4	OASA1	P47998	Cysteine synthase 1 (EC 2.5.1.47) (At.OAS.5-8) (Beta-substituted Ala synthase 1;1) (ARAth-Bsas1;1) (CSase A) (AtCS-A) (Cys-3A) (O-acetylserine (thiol)-lyase 1) (OAS-TL A) (O-acetylserine sulfhydrylase) (Protein ONSET OF LEAF DEATH 3)	2.5.1.47	322	Seedling lethal	0.399866	0	0	0	0	0	0.0061413
AT4G24830.1		Q9SZX3	Argininosuccinate synthase, chloroplastic (EC 6.3.4.5) (Citrulline--aspartate ligase)	6.3.4.5	494		0.444937	0.330993	0	0	0	0	0.00128268	0.0306425
AT5G20980.2	MS3	Q0WNZ5	5-methyltetrahydropteroyltriglutamate--homocysteine methyltransferase 3, chloroplastic (EC 2.1.1.14) (Cobalamin-independent methionine synthase 3) (AtMS3)	2.1.1.14	812		0	0	0	-2.8451	0	0				0.0161317
AT5G28840.2		Q93VR3	GDP-mannose 3,5-epimerase (GDP-Man 3,5-epimerase) (EC 5.1.3.18)	5.1.3.18	377		0	-0.452298	0	0	0	0		0.00053443
AT5G66120.2	DHQS	Q8VYV7	3-dehydroquinate synthase, chloroplastic (EC 4.2.3.4)	4.2.3.4	442		0	0	0	0	1.74036	2.17609					0.00118694	0.000656815

## Sheet: Table S4
Table S4. Up and down regulation of proteins with other functions in PDR and TDR Arabidopsis plants, expressed as a Log10 fold change with respect to uncut plants. Green and blue colours highlight proteins with increased and decrease abundance, respectively. T-test shows statistical significance between each treatment and the corresponding uncut plants at each time point (for proteins with absolu…
Accession	Gene name	UniProt	Recommended protein name	ENZYME	Length (aa)	mutant phenotype [Lloyd, Johnny, and David Meinke. "A comprehensive dataset of genes with a loss-of-function mutant phenotype in Arabidopsis." Plant physiology 158.3 (2012): 1115-1129.]	PDR 4h	TDR 4h	PDR 5d	TDR 5d	PDR 10d	TDR 10d	T-test						Function
AT1G72640.1		Q6NMC1	NAD(P)-binding Rossmann-fold superfamily protein		312		0	0	0	-2.21748	0	0				2.42763e-05			Catalytic activity
AT3G18890.1	TIC62	Q8H0U5	Protein TIC 62, chloroplastic (Translocon at the inner envelope membrane of chloroplasts 62) (AtTIC62)		641		1.47712	0	0	-1.74036	0.425969	0.522879	0.00366341			0.0442523	0.00394973	0.0424515	Catalytic activity
AT1G05010.1	ACO4	Q06588	1-aminocyclopropane-1-carboxylate oxidase 4 (ACC oxidase) (EC 1.14.17.4) (Ethylene-forming enzyme) (EFE)	1.14.17.4	323		0	0	0	-1.97772	0	1.77815				0.0420608		0.0440447	Hormonal signaling and cell to cell comunication
AT1G08980.1	AMI1	Q9FR37	Amidase 1 (AtAMI1) (EC 3.5.1.4) (Translocon at the outer membrane of chloroplasts 64-I) (AtTOC64-I)	3.5.1.4	425		1.47712	0	0	0	0	0.544068	0.0296816					0.0227563	Hormonal signaling and cell to cell comunication
AT5G08050.1	F13G24.250	Q9SD79	Putative uncharacterized protein F13G24.250 (Wiskott-aldrich syndrome family protein, putative (DUF1118))		158		-0.356547	-2.09691	0	0	0	0	0.176061	0.0348353					Hormonal signaling and cell to cell comunication
AT1G03880.1	CRB	P15456	12S seed storage protein CRB (Cruciferin 2) (AtCRU2) (Cruciferin B) (Legumin-type globulin storage protein CRU2) [Cleaved into: 12S seed storage protein CRB alpha chain (12S seed storage protein CRB acidic chain); 12S seed storage protein CRB beta chain (12S seed storage protein CRB basic chain)]		455		-0.468769	-0.400053	0	0	0	0	0.004293	0.000208597					Hormonal signaling and cell to cell comunication
AT2G21660.1	RBG7	Q03250	Glycine-rich RNA-binding protein 7 (AtGR-RBP7) (AtRBG7) (Glycine-rich protein 7) (AtGRP7) (Protein COLD, CIRCADIAN RHYTHM, AND RNA BINDING 2) (Protein CCR2)		176	Germination and root growth sensitive to ABA; Sensitive to a combination of salt and mannitol	0	0	0	0.51296	0	0				0.0444562			Hormonal signaling and cell to cell comunication
AT2G38270.1	GRXS16	Q8H7F6	Bifunctional monothiol glutaredoxin-S16, chloroplastic (AtGrxS16) (Atypical GIY-YIG endonuclease) (EC 3.1.-.-) (CAX-interacting protein 2) (CAXIP1-like protein)	3.1.-.-	293		0	0	0	0	0	0.425969						0.188844	mineral nutrition and homeostasis
AT2G41530.1	SFGH	Q8LAS8	S-formylglutathione hydrolase (AtSFGH) (EC 3.1.2.12) (Esterase D)	3.1.2.12	284		1.60206	0	0	0	0	0	1.35819e-05						mineral nutrition and homeostasis
AT3G17240.3	LPD2	Q9M5K2	Dihydrolipoyl dehydrogenase 2, mitochondrial (AtmLPD2) (mtLPD2) (EC 1.8.1.4) (Dihydrolipoamide dehydrogenase 2) (Glycine cleavage system L protein 2) (Pyruvate dehydrogenase complex E3 subunit 2) (E3-2) (PDC-E3 2)	1.8.1.4	507		0	0	0	-2.32222	0	0				0.0089936			mineral nutrition and homeostasis
AT3G55250.1	T26I12.130	Q9M3C6	Calcium homeostasis regulator (Putative calcium homeostasis regulator) (Putative uncharacterized protein At3g55250) (Putative uncharacterized protein T26I12.130)		277	Pigment defective embryo	0	0	0	-1.87506	0	1.81291				0.0307556		0.00249066	mineral nutrition and homeostasis
AT3G56240.3	CCH	O82089	Copper transport protein CCH (Copper chaperone CCH)		121		0.477121	0	0	-0.346787	0	0.322932	0.0232814			0.0340058		0.0034496	mineral nutrition and homeostasis
AT4G13430.1	IIL1	Q94AR8	3-isopropylmalate dehydratase large subunit, chloroplastic (EC 4.2.1.33) (AtLEUC) (Isopropylmalate isomerase large subunit 1) (AtIIL1)	4.2.1.33	509	Abnormal aliphatic glucosinolate composition; Elevated levels of intermediates of leucine biosynthesis and methionine chain elongation	0	0	-0.740363	-0.740363	0	0			0.0225677	0.0300536			mineral nutrition and homeostasis
AT4G14040.1	SBP2	Q93WN0	Selenium-binding protein 2 (Protein EMBRYO SAC DEVELOPMENT ARREST 38)		487		0	0	0	-1.95424	0	0				0.00581163			mineral nutrition and homeostasis
ATCG00420.1	ndhJ	P56754	NAD(P)H-quinone oxidoreductase subunit J, chloroplastic (EC 1.6.5.-) (NAD(P)H dehydrogenase subunit J) (NADH-plastoquinone oxidoreductase subunit J)	1.6.5.-	158		0	0	0	-2.07918	0	0				0.005186			mineral nutrition and homeostasis
AT1G49760.1	PAB8	Q9FXA2	Polyadenylate-binding protein 8 (PABP-8) (Poly(A)-binding protein 8)		671		1.69897	0	0	0	0	0	0.0243194						mineral nutrition and homeostasis
AT1G09750.1	AED3	O04496	Aspartyl protease AED3 (EC 3.4.23.-) (Apoplastic EDS1-dependent protein 3)	3.4.23.-	449		0.60206	0	0	0	0	0	0.0107214						protein folding, modification and catabolism
AT3G10060.1	FKBP16-4	Q9SR70	Peptidyl-prolyl cis-trans isomerase FKBP16-4, chloroplastic (PPIase FKBP16-4) (EC 5.2.1.8) (FK506-binding protein 16-4) (AtFKBP16-4) (Immunophilin FKBP16-4) (Rotamase)	5.2.1.8	230		1.69897	0	0	-1.90309	0	0	0.00440422			0.0122892			protein folding, modification and catabolism
AT3G11130.1	CHC1	Q0WNJ6	Clathrin heavy chain 1		1705		0	-1.69897	0	0	0	0		0.0434035					protein folding, modification and catabolism
AT3G14067.1	SBT1.4	Q9LVJ1	Subtilisin-like protease SBT1.4 (EC 3.4.21.-) (Subtilase subfamily 1 member 4) (AtSBT1.4)	3.4.21.-	777		1.47712	0	0	-0.539912	0	0	0.0175628			0.0752671			protein folding, modification and catabolism
AT3G54400.1	T12E18_90	Q9M2U7	Eukaryotic aspartyl protease family protein (Nucleoid DNA-binding-like protein)		425		1.97772	0	0.363178	0.820555	-2.14613	0	0.000334019		0.0464809	0.0163088	0.0401553		protein folding, modification and catabolism
AT4G11420.1	TIF3A1	Q9LD55	Eukaryotic translation initiation factor 3 subunit A (eIF3a) (Eukaryotic translation initiation factor 3 large subunit) (Eukaryotic translation initiation factor 3 subunit 10) (eIF-3-theta) (p114)		987		0	0	0	0	1.47712	1.95424					0.0446916	0.00393762	protein folding, modification and catabolism
AT4G17530.1	RABD2C	Q9SEH3	Ras-related protein RABD2c (AtRABD2c) (Ras-related protein Rab1C) (AtRab1C)		202		0	0	0	0	0	-0.477121						0.0406421	protein folding, modification and catabolism
AT4G34870.1	CYP18-4	Q42406	Peptidyl-prolyl cis-trans isomerase CYP18-4 (PPIase CYP18-4) (EC 5.2.1.8) (Cyclophilin of 18 kDa 4) (Cyclophilin-1) (Rotamase cyclophilin-5)	5.2.1.8	172		0	0	-0.326584	-0.566344	0	0			0.529302	0.387407			protein folding, modification and catabolism
AT5G02490.1	MED37D	P22954	Probable mediator of RNA polymerase II transcription subunit 37c (Heat shock 70 kDa protein 2) (Heat shock cognate 70 kDa protein 2) (Heat shock cognate protein 70-2) (AtHsc70-2) (Heat shock protein 70-2) (AtHsp70-2)		653		0	-2.98677	0	0	0	0		0.00275863					protein folding, modification and catabolism
AT5G09590.1	HSP70-10	Q9LDZ0	Heat shock 70 kDa protein 10, mitochondrial (Heat shock protein 70-10) (AtHsp70-10) (Mitochondrial heat shock protein 70-2) (mtHsc70-2)		682		1.47712	0	0	0	0	0	0.0312302						protein folding, modification and catabolism
AT5G23140.1	CLPP2	Q9FN42	ATP-dependent Clp protease proteolytic subunit 2, mitochondrial (EC 3.4.21.92) (ATP-dependent Clp protease proteolytic subunit 1, mitochondrial) (Endopeptidase ClpP2) (nClpP7)	3.4.21.92	241		0	0	0	0	0	1.77815						0.00959613	protein folding, modification and catabolism
AT5G45680.1	FKBP13	Q9SCY2	Peptidyl-prolyl cis-trans isomerase FKBP13, chloroplastic (PPIase FKBP13) (EC 5.2.1.8) (FK506-binding protein 1) (FK506-binding protein 13) (AtFKBP13) (Immunophilin FKBP13) (Rotamase)	5.2.1.8	208		0.345234	0	0	-0.414973	0	0	0.00643892			0.0270459			protein folding, modification and catabolism
AT5G65620.2	OOP	Q94AM1	Organellar oligopeptidase A, chloroplastic/mitochondrial (EC 3.4.24.70) (Thimet metalloendopeptidase 1) (Zincin-like metalloproteases family protein 1)	3.4.24.70	791		0	0	0	0	0	0.566344						0.0186838	protein folding, modification and catabolism
AT1G74970.1	RPS9	Q9XJ27	30S ribosomal protein S9, chloroplastic		208	Embryo defective; Cotyledon; Twin embryos	1.47712	0	0	0	1.77815	1.74036	0.0318289				0.0653555	0.0405074	ribosomal constituents
AT1G78630.1	RPL13	Q9SYL9	50S ribosomal protein L13, chloroplastic (CL13) (Protein EMBRYO DEFECTIVE 1473)		241	Embryo defective; Globular	0	-1.69897	0	0	1.77815	2.19033		0.0063352			0.0243459	0.00803063	ribosomal constituents
AT2G21580.1	RPS25B	Q9SIK2	40S ribosomal protein S25-2		108		0.578148	0	0	0	0	0	0.0420931						ribosomal constituents
AT2G24090.1	RPL35	Q8VZ55	50S ribosomal protein L35, chloroplastic		145		0.423246	0	0	0	0	0	0.0111291						ribosomal constituents
AT3G09260.1	BGLU23	Q9SR37	Beta-glucosidase 23 (AtBGLU23) (EC 3.2.1.21) (Protein PHOSPHATE STARVATION-RESPONSE 3.1)	3.2.1.21	524	Resistant to Piriformospora indica	0	0	0	0	-2.11394	0					0.0182884		ribosomal constituents
AT3G24830.1	RPL13AB	Q9LRX8	60S ribosomal protein L13a-2		206		0	0	0.538391	0	0	0.435729			0.0434885			0.0426903	ribosomal constituents
AT3G49910.1	RPL26A	P51414	60S ribosomal protein L26-1		146		0	0	0	1.02119	0	0				0.0945744			ribosomal constituents
AT3G61110.1	RPS27B	Q9M2F1	40S ribosomal protein S27-2		86	Sensitive to DNA damaging agents	0.674611	0	0	0	0	0	0.00764492						ribosomal constituents
AT4G18100.1	RPL32A	P49211	60S ribosomal protein L32-1		133		0	0	0	0	0.500602	0.367977					0.0263203	0.0114864	ribosomal constituents
AT4G24820.1	RPN7	Q93Y35	26S proteasome non-ATPase regulatory subunit 6 homolog (26S proteasome regulatory subunit RPN7) (AtRPN7) (26S proteasome regulatory subunit S10 homolog)		387		1.30103	0	0	0	0	0	0.000286364						ribosomal constituents
ATCG00160.1	rps2	P56797	30S ribosomal protein S2, chloroplastic		236		-0.69897	0	0	-0.411101	0	0	0.00173344			0.00631626			ribosomal constituents
ATCG00750.1	rps11	P56802	30S ribosomal protein S11, chloroplastic		138		0	-1.77815	-0.441649	-0.31037	0	0		0.00275863	0.13345	0.333997			ribosomal constituents
AT1G20010.1	TUBB5	P29513	Tubulin beta-5 chain (Beta-5-tubulin)		449		0	0	-0.471857	0	0	0			0.0443402				Structural
AT2G42130.4	PAP13	Q8S9M1	Probable plastid-lipid-associated protein 13, chloroplastic (Fibrillin-7b) (AtPGL30)		299		0	1.47712	0	0	0	0.430125		0.0723482				0.0793377	Structural
AT2G35410.1		O82299	Putative chloroplast RNA binding protein (RNA-binding (RRM/RBD/RNP motifs) family protein)		308		0.812913	0	-1.77815	0	0	0	0.0242568		0.0123739				Other
AT3G16520.3	UGT88A1	Q9LK73	UDP-glycosyltransferase 88A1 (EC 2.4.1.-)	2.4.1.-	462		0	0	0	0	2.02119	1.95424					0.0203418	0.0127608	Other
AT3G59780.1		F4J9G2	Rhodanese/Cell cycle control phosphatase superfamily protein		686		0	-1.92942	0	0	2.04139	1.90309		0.0418012			0.00910784	0.0105646	Other
AT4G09620.1		F4JK28	Mitochondrial transcription termination factor family protein		212		0	0	0	-2.04139	0.443697	0				0.0372497	0.0257743		Other
AT4G24930.1		Q9SW33	Thylakoid lumenal 17.9 kDa protein, chloroplastic		225		1.95424	0	0	-0.583577	0	0	0.0343679			0.0240999			Other
AT4G34050.3	CCoAOMT1	Q3E6Z1	S-adenosyl-L-methionine-dependent methyltransferases superfamily protein		148		-1.60206	-1.60206	0	0	1.77815	2.07918	0.0923625	0.0923625			0.0364567	8.11517e-05	Other
AT4G39730.1	PLAT1	O65660	PLAT domain-containing protein 1 (AtPLAT1) (PLAT domain protein 1)		181		0	0	0	-1.95424	0	0				0.0115328			Other
AT4G39970.1		Q680K2	Haloacid dehalogenase-like hydrolase domain-containing protein At4g39970 (EC 3.1.3.-)	3.1.3.-	316		0	0	0	0	2.32222	2.30103					0.0373311	0.00552657	Other
AT5G08410.2	FTRA2	Q8LBP6	Ferredoxin/thioredoxin reductase subunit A (Variable subunit) 2 (Putative lipoic acid synthase) (Putative uncharacterized protein)		184		0	0	-0.342423	-2.04139	0	0			0.956942	0.0268768			Other
AT5G53490.4	TL17	P81760	Thylakoid lumenal 17.4 kDa protein, chloroplastic (P17.4)		236		0	-0.383217	-0.367977	-0.367977	-1.90309	0		0.0985589	0.560556	0.242312	0.116548		Other
AT1G09310.1		Q9ZPZ4	Putative uncharacterized protein (Putative uncharacterized protein At1g09310) (T31J12.3 protein)		179		0	0	0	0	0	0.628389						0.0661097	Uncharacterized

## Sheet: Table S5
Table S5. List of primers employed during the RT-qPCR analysis.
Gene	Accession number	Gene name	Forward primer sequence (5’-3’)	Reverse primer sequence (5’-3’)	UPL Probe no.	Recommended protein name
ARR4	AT1G10470	Arabidopsis response regulator 4	gtcatcgagagattgcttcgt	acgccatccactatctaccg	4	Two-component response regulator ARR4
ARR5	AT3G48100	Arabidopsis response regulator 5	tcagagaacatcttgcctcgt	atttcacaggcttcaataagaaatc	17	Two-component response regulator ARR5
ARR6	AT5G62920	Arabidopsis response regulator 6	gaacattttgcctcgtattgatag	cgagagttttaccggcttca	41	Two-component response regulator ARR6
HvCKX2	AF540382/AV835311	Hordeum vulgare cytokinin oxidase/dehydrogenase 2	cccactatggggctaggtg	gattggcagggggtcatag	6	Cytokinin dehydrogenase 2
UBQ10	AT4G05320	Ubiquitin 10	caagatccaggataaggaagga	cgaccatcctccaattgttt	140	Polyubiquitin 10
ACT2	At3g18780	Actin-2	gacctttaactctcccgctatg	cagaatccagcacaataccg	158	Actin-2
Notes
UPL - Universal prove library
